# Supplementary material for: A Facile Two-Step High-Throughput Screening Strategy of Advanced MOFs for Separating Argon from Air
Source: Nanomaterials (Basel). 2025 Mar 7;15(6):412. doi: 10.3390/nano15060412 (PMC11945806; doi:10.3390/nano15060412)
Supplement: Supplementary file 1 [file nanomaterials-15-00412-s001.zip]

Archive with 1 entries (1 files):
- nanomaterials-3493310-supplementary.pdf
